# Supplementary material for: Expressions of Type I and III Interferons, Endogenous Retroviruses, TRIM28, and SETDB1 in Children with Respiratory Syncytial Virus Bronchiolitis
Source: Curr Issues Mol Biol. 2023 Feb 2;45(2):1197–217. doi: 10.3390/cimb45020079 (PMC9954910; doi:10.3390/cimb45020079)
Supplement: Supplementary file 1 [file cimb-45-00079-s001.zip]

Archive with 1 entries (1 files):
- cimb-2113757-supplementary.pdf
